# Supplementary material for: TCONS_00012883 promotes proliferation and metastasis via DDX3/YY1/MMP1/PI3K‐AKT axis in colorectal cancer
Source: Clin Transl Med. 2020 Oct 14;10(6):e211. doi: 10.1002/ctm2.211 (PMC7568852; doi:10.1002/ctm2.211)
Supplement: Supplementary file 10 — Table S5 DDX3‐interacting proteins from BioGRID database [file CTM2-10-e211-s010.xlsx]

## Sheet: Sheet1
Table S5
DDX3-interacting proteins from BioGRID database
Official Symbol Interactor A							Official Symbol Interactor B
EIF4A2	PRPF8	NPM1	PUS7	MIRLET7F1	MIR145	CDK9	DDX3X
ELF3	RBM39	LMNA	SAC3D1	MIRLET7F2	MIR155	CDC37
PUF60	SRSF5	HCVgp1	SYNCRIP	MIRLET7G	MIR199A1	METTL3
ILK	SRSF9	HCVgp1	UBL7	MIRLET7I	MIR199A2	KIAA1429
C20orf24	HNRNPDL	YWHAQ	WDR61	MIR98	MIR200A	EIF4B
SAP18	U2AF2	TARDBP	NTRK1	MIR1-1	MIR200B	RC3H1
TRAF6	HNRNPR	PARK2	gag	MIR1-2	MIR200C	RC3H2
DYNLL1	SYNCRIP	WBP4	SRPK2	MIR7-1	MIR205	PHB
CD40	IMPDH1	APBB1	ODF2	MIR7-2	MIR206	RBX1
NFKB2	NUP133	NEDD4	XPO1	MIR7-3	MIR214	KIN
SRRM2	TPR	PIN1	AHSA1	MIR9-1	MIR221	TET2
tat	MBD3	EIF3D	NPM1	MIR9-2	MIR222	USP14
ESR1	EPPK1	EIF3L	PPP1CB	MIR9-3	MIR363	HIV2gp4
TADA2A	RPS11	RPS11	PPP1CC	MIR10B	MIR429	HIV2gp3
TERF2	TPM2	RPS23	MATR3	MIR15A	MIR451A	NR2C2
POT1	ATP6V1F	RPS2	GEMIN5	MIR15B	TRIM14	UCHL3
CD4	ESR1	RPS3	Eif3a	MIR16-1	MED12	UBQLN2
Mapk13	MAGOH	RPS7	Racgap1	MIR16-2	PCBP1	HDAC2
HDAC5	EIF4A3	RPS9	Rpl35	MIR17	TMPO	LINC01554
PCK1	IKBKE	SND1	Bcas2	MIR18A	PPIE	ZFYVE21
VHL	IKBKE	rev	Taf15	MIR18B	API5	XRCC6
SMARCAD1	BTK	RPA3	Srsf1	MIR19A	CTNNB1	CTCF
YY1	EIF3A	RPA2	Fus	MIR19B1	GSK3A	MECOM
SREK1	EIF3B	RPA1	CRY2	MIR19B2	IQGAP1	BICD2
RAD21	EIF3C	LGR4	MCM2	MIR20A	KRAS	VRK1
CENPA	EIF3D	STAU1	IKBKE	MIR20B	MAP2K1	HIST1H4A
ELAVL1	EIF3E	TP53	TRAF3	MIR21	TGFB1	APEX1
ARRB2	EIF3F	CUL7	MAVS	MIR25	TRIP4	SNRNP70
ERG	EIF3G	OBSL1	TRAF3	MIR29A	PRPF8	FUS
TDRD3	EIF3H	CCDC8	TRAF3	MIR29B1	EFTUD2	EWSR1
TDRD3	EIF3I	EZH2	MAVS	MIR29B2	AAR2	TAF15
CALM1	EIF3J	SUZ12	IKBKE	MIR29C	PIH1D1	MATR3
CUL3	EIF3K	EED	IRF3	MIR31	TNIP2	ITFG1
CUL4B	EIF3B	RNF2	TRAF6	MIR34A	CHD3
CUL5	EIF3B	SUMO2	ZNF746	MIR34B	CHD4
CUL2	EIF3E	RAC1	CDH1	MIR34C	RNF31
CDK2	EIF3B	ESR1	CYLD	MIR92A1	TNF
CUL1	FN1	RPS6KB2	G3BP1	MIR92A2	RIOK1
COPS5	VCAM1	HNRNPA1	LMNA	MIR93	PRKCZ
COPS6	CSNK2A1	FBXW11	YAP1	MIR106A	FGF11
DCUN1D1	NOS2	MAEL	MTF1	MIR106B	HEXIM1
CAND1	ZNF512B	ABCF2	HDAC6	MIR107	MEPCE
NEDD8	IL7R	BYSL	sum3	MIR122	LARP7
ALYREF	ITGA4	CAD	MIRLET7A1	MIR128-1	RUNX1
SMAD3	HCVgp1	HNRNPR	MIRLET7A2	MIR128-2	PPT1
INPPL1	SP1	IMPDH1	MIRLET7A3	MIR138-1	SNAI1
PIK3R2	SP1	IMPDH2	MIRLET7B	MIR138-2	AGR2
CRK	CD81	KDM4B	MIRLET7C	MIR140	AGR2
AP2M1	IGSF8	PCID2	MIRLET7D	MIR141	RECQL4
FBXO6	ICAM1	PSME4	MIRLET7E	MIR143	REST
