# Supplementary material for: TCONS_00012883 promotes proliferation and metastasis via DDX3/YY1/MMP1/PI3K‐AKT axis in colorectal cancer
Source: Clin Transl Med. 2020 Oct 14;10(6):e211. doi: 10.1002/ctm2.211 (PMC7568852; doi:10.1002/ctm2.211)
Supplement: Supplementary file 11 — Table S6 Sequences of primers and shRNAs [file CTM2-10-e211-s011.xlsx]

## Sheet: Primers
Table S6
qRT-PCR Primers
TCONS_00012883	Forward Primer	5'-GGGAAGGTGTAGACAGAAATAAACA-3'
	Reverse Primer	5'-GGAGATGAATCACAGGGCAGT-3'
PVT1	Forward Primer	5'-TGAGAACTGTCCTTACGTGACC3'
	Reverse Primer	5'-AGAGCACCAAGACTGGCTCT-3'
LINC02163	Forward Primer	5'-TGCATGCTGTTTAGAAGGCAG-3'
	Reverse Primer	5'-TGCTACTGGTTGCAGGATTT-3'
LNC UCA1	Forward Primer	5'-CTTCTGCATAGGATCTG CAATCAG-3'
	Reverse Primer	5'-TTTTGTCCCCATTTTCCATCATACG-3'
LINC01555	Forward Primer	5'-CTCAGGCATCCAACGCACT-3'
	Reverse Primer	5'-GACTTGCCCAACTTCTGTGTC-3'
TRPM2-AS	Forward Primer	5'-CGTGACCAGGTTCAGACACA-3'
	Reverse Primer	5'-TGGGCAGTTTGGTTCTGGTT-3'
LINC02395	Forward Primer	5'-TGCCGGAGAAACAGGATGG-3'
	Reverse Primer	5'-GAAGCGGCTATACTGCTGGT-3'
GAPDH	Forward Primer	5'-GGAGCGAGATCCCTCCAAAAT-3'
	Reverse Primer	5'-GGCTGTTGTCATACTTCTCATGG-3'
U6	Forward Primer	5'-CTCGCTTCGGCAGCACA-3'
	Reverse Primer	5'-AACGCTTCACGAATTTGCGT-3'
β-actin	Forward Primer	5'-TGGCACCCAGCACAATGAA-3'
	Reverse Primer	5'-CTAAGTCATAGTCCGCCTAGAAGCA-3'
DDX3	Forward Primer	5'-CAGAGGGATAGAGAAGAGGC-3'
	Reverse Primer	5'-TCGTTAAAGAATGAGGTTGC-3'
YY1	Forward Primer	5'-GTGCAGAATGTGGCAAAGC-3'
	Reverse Primer	5'-AGGGCCTGTCTCCGGTATG-3'
TP53	Forward Primer	5'-CAGCACATGACGGAGGTTGT-3'
	Reverse Primer	5'-TCATCCAAATACTCCACACGC-3'
ESR1	Forward Primer	5'-CCCACTCAACAGCGTGTCTC-3'
	Reverse Primer	5'-CGTCGATTATCTGAATTTGGCCT-3'
MMP1	Forward Primer	5'-GGGGCTTTGATGTACCCTAGC-3'
	Reverse Primer	5'-TGTCACACGCTTTTGGGGTTT-3'
RBP4	Forward Primer	5'-AGGAGAACTTCGACAAGGCTC-3'
	Reverse Primer	5'-GAGAACTCCGCGACGATGTT-3'
TM4SF4	Forward Primer	5'-AGGAAGCGGTGTCTTGATGAT-3'
	Reverse Primer	5'-GGAGGTGAACATCGCAAATCG-3'
TNFRSF4	Forward Primer	5'-GCAATAGCTCGGACGCAATCT-3'
	Reverse Primer	5'-GAGGGTCCCTGTGAGGTTCT-3'
BGN	Forward Primer	5'-GAGACCCTGAATGAACTCCACC-3'
	Reverse Primer	5'-CTCCCGTTCTCGATCATCCTG-3'
KIF4B	Forward Primer	5'-GACCCCTGTACTGAGCAGGAA-3'
	Reverse Primer	5'-CGCAGTGTATGCACCTCCC-3'
KRT14	Forward Primer	5'-TGAGCCGCATTCTGAACGAG-3'
	Reverse Primer	5'-GATGACTGCGATCCAGAGGA-3'
SERPINA3	Forward Primer	5'-CCTGAAGGCCCCTGATAAGAA-3'
	Reverse Primer	5'-GCTGGACTGATTGAGGGTGC-3'
VTN	Forward Primer	5'-TGACCAAGAGTCATGCAAGGG-3'
	Reverse Primer	5'-ACTCAGCCGTATAGTCTGTGC-3'
RT-PCR Primers
TCONS_00012883: 1-650nt	Forward Primer	5'-ACCAAATCTGTTTCCAGGC-3'
	Reverse Primer	5'-GATATTCAGATGGTTGGCACC-3'
TCONS_00012883: 651-1300nt	Forward Primer	5'-AGCCCTCTTGGGGTTAAATTAAG-3'
	Reverse Primer	5'-CTGATCCTACGTGATTTAAGTGTTG-3'
TCONS_00012883: 1301-1965nt	Forward Primer	5'-GGTAGACAACGATCATTTCA-3'
	Reverse Primer	5'-GAGATGGAGTCTCACTCTGTC-3'
TCONS_00012883: 1-1300nt	Forward Primer	5'-ACCAAATCTGTTTCCAG-3'
	Reverse Primer	5'-CTGATCCTACGTGATTTA-3'
TCONS_00012883: 651-1965nt	Forward Primer	5'-AGCCCTCTTGGGGTTAAATTA-3'
	Reverse Primer	5'-GAGATGGAGTCTCACTCTGTCA-3'
CHIP Primer
MMP1 ChIP	Forward Primer	5'-CATGACTCCATGCTTGGCTA-3'
	Reverse Primer	5'-AGGTTCCCTTCTGCCTTTGT-3'
short hairpin RNAs (shRNAs) sequence
sh-TCONS_00012883 #1	sense	5'-CCGGGCACAGTAATATGAAGTGGCCTCGAGGCCACTTCATATTACTGTGCTTTTT-3'
	antisense	5'-AATTCAAAAAGCACAGTAATATGAAGTGGCCTCGAGGCCACTTCATATTACTGTGC-3'
sh-TCONS_00012883 #2	sense	5'-CCGGATGAGAAAGATGGGCACTAACTCGAGTTAGTGCCCATCTTTCTCATTTTTT-3'
	antisense	5'-AATTCAAAAAATGAGAAAGATGGGCACTAACTCGAGTTAGTGCCCATCTTTCTCAT-3'
sh-TCONS_00012883 #3	sense	5'-CCGGGAATACGTGAGAAAAGGCAACTCGAGTTGCCTTTTCTCACGTATTCTTTTT-3'
	antisense	5'-AATTCAAAAAGAATACGTGAGAAAAGGCAACTCGAGTTGCCTTTTCTCACGTATTC-3'
sh-DDX3	sense	5'-CCGGCGGAGTGATTACGATGGCATTCTCGAGAATGCCATCGTAATCACTCCGTTTTT-3'
	antisense	5'-AATTCAAAAACGGAGTGATTACGATGGCATTCTCGAGAATGCCATCGTAATCACTCCG-3'
sh-YY1	sense	5'-CCGGGACGACGACTACATTGAACAACTCGAGTTGTTCAATGTAGTCGTCGTCTTTTT-3'
	antisense	5'-AATTCAAAAAGACGACGACTACATTGAACAACTCGAGTTGTTCAATGTAGTCGTCGTC-3'
sh-TP53	sense	5'-CCGGCGGCGCACAGAGGAAGAGAATCTCGAGATTCTCTTCCTCTGTGCGCCGTTTTT-3'
	antisense	5'-AATTCAAAAACGGCGCACAGAGGAAGAGAATCTCGAGATTCTCTTCCTCTGTGCGCCG-3'
sh-ESR1	sense	5'-CCGGCTACAGGCCAAATTCAGATAACTCGAGTTATCTGAATTTGGCCTGTAGTTTTT-3'
	antisense	5'-AATTCAAAAACTACAGGCCAAATTCAGATAACTCGAGTTATCTGAATTTGGCCTGTAG-3'
sh-MMP1	sense	5'-CCGGTGAAGATGAAAGGTGGACCAACTCGAGTTGGTCCACCTTTCATCTTCATTTTT-3'
	antisense	5'-AATTCAAAAATGAAGATGAAAGGTGGACCAACTCGAGTTGGTCCACCTTTCATCTTCA-3'
