# Supplementary material for: TCONS_00012883 promotes proliferation and metastasis via DDX3/YY1/MMP1/PI3K‐AKT axis in colorectal cancer
Source: Clin Transl Med. 2020 Oct 14;10(6):e211. doi: 10.1002/ctm2.211 (PMC7568852; doi:10.1002/ctm2.211)
Supplement: Supplementary file 13 — Table S8 The raw data for qRT‐PCR in 200 pairs of tumor tissues than in matched normal tissues [file CTM2-10-e211-s013.xlsx]

## Sheet: Sheet1
Normal	ΔCт	Tumor	ΔCт
80N	9.74673	80T	7.88949
81N	10.5838	81T	7.56614
82N	6.46766	82T	6.88979
83N	7.88807	83T	7.88368
84N	9.13688	84T	5.61872
85N	9.17307	85T	5.19928
86N	9.50296	86T	6.79396
87N	10.7843	87T	8.91399
88N	9.67561	88T	7.17039
89N	10.8556	89T	5.83211
90N	9.60361	90T	4.92663
93N	10.5838	93T	7.56614
94N	6.46766	94T	6.88979
95N	7.88807	95T	7.88368
96N	9.13688	96T	5.61872
97N	9.17307	97T	5.19928
98N	9.50296	98T	6.79396
99N	8.91399	99T	10.7843
100N	9.67561	100T	7.17039
101N	10.8556	101T	5.83211
102N	9.60361	102T	7.45255
103N	10.3468	103T	10.5491
104N	10.8938	104T	8.44932
105N	9.40963	105T	7.33898
106N	8.74371	106T	8.14705
107N	12.396	107T	7.29413
108N	12.3182	108T	13.6219
109N	12.7221	109T	7.86869
110N	11.0762	110T	9.01513
111N	10.7852	111T	8.70655
112N	11.1472	112T	6.58631
113N	11.6221	113T	7.13142
114N	10.8711	114T	7.46403
115N	12.7209	115T	9.10664
116N	11.1285	116T	8.9329
117N	10.2567	117T	10.5129
118N	11.0528	118T	7.78398
119N	10.4913	119T	8.34145
120N	9.96663	120T	7.77147
121N	11.7387	121T	8.13795
122N	8.70003	122T	8.92796
123N	11.3973	123T	7.79692
124N	12.8514	124T	10.5557
125N	9.6942	125T	9.98669
126N	12.6864	126T	9.59157
136N	7.8754	136T	5.49472
137N	11.6783	137T	8.32751
138N	10.8515	138T	7.91339
139N	7.63878	139T	7.77656
141N	10.8621	141T	10.1982
142N	10.5768	142T	7.76503
143N	10.2215	143T	7.35933
144N	11.308	144T	7.32746
145N	10.7296	145T	9.27617
146N	10.8311	146T	7.57417
147N	9.30371	147T	9.01088
148N	10.2343	148T	5.95144
149N	10.0309	149T	7.25298
150N	9.22543	150T	9.03189
151N	11.2385	151T	6.77265
152N	10.4271	152T	5.52866
153N	12.745	153T	9.70445
154N	7.17929	154T	5.67196
155N	9.78398	155T	9.32539
156N	10.7453	156T	5.44251
157N	10.0726	157T	7.93384
158N	11.2026	158T	6.83059
159N	10.0845	159T	8.03496
160N	9.77483	160T	6.36549
161N	10.8835	161T	6.4782
162N	8.90917	162T	6.86001
163N	9.61264	163T	5.74564
164N	9.07801	164T	6.75538
165N	9.2059	165T	7.36968
166N	10.0162	166T	8.92627
167N	8.36542	167T	5.19033
168N	9.92752	168T	3.95258
169N	11.0497	169T	7.92435
170N	11.5173	170T	8.85051
171N	10.2484	171T	9.15278
172N	10.4055	172T	9.20275
173N	10.4045	173T	9.49095
174N	11.7116	174T	8.85231
175N	10.6451	175T	6.17721
176N	9.68026	176T	8.69675
179N	12.0457	179T	11.2013
180N	9.33973	180T	7.36698
181N	10.528	181T	5.32599
182N	9.49723	182T	7.62696
183N	9.10071	183T	7.79152
184N	10.9047	184T	8.35019
185N	9.10913	185T	6.85253
186N	9.56906	186T	4.01121
187N	9.10913	187T	6.85253
188N	9.87833	188T	5.52232
190N	13.852	190T	10.2624
191N	14.1148	191T	11.9556
192N	13.3691	192T	8.70188
193N	12.9678	193T	9.61771
194N	13.3882	194T	9.06479
195N	13.6081	195T	8.48885
196N	12.4941	196T	11.7633
197N	9.34223	197T	8.13486
198N	13.8912	198T	8.77889
199N	9.12558	199T	7.07415
200N	13.1905	200T	7.32091
201N	12.5688	201T	10.402
202N	11.9612	202T	7.25158
203N	13.0488	203T	7.15253
204N	12.4831	204T	7.68973
205N	14.6186	205T	10.1918
207N	7.90335	207T	7.99875
208N	9.70302	208T	11.7097
209N	8.45351	209T	10.6237
210N	9.53867	210T	10.2428
211N	9.2825	211T	7.39356
212N	12.612	212T	8.01138
213N	11.0982	213T	7.09131
214N	9.09599	214T	6.71653
215N	10.8904	215T	11.6157
216N	10.1596	216T	10.8558
218N	13.4072	218T	9.33483
219N	12.8824	219T	8.62026
220N	10.1109	220T	8.18804
221N	10.9435	221T	7.44314
222N	10.8157	222T	9.258
223N	13.0143	223T	10.4828
224N	8.34343	224T	8.44887
225N	8.63859	225T	7.34327
226N	9.81715	226T	8.63002
227N	9.34432	227T	7.54436
228N	11.3712	228T	10.0315
229N	10.7823	229T	9.00532
230N	11.4308	230T	6.55735
231N	11.6551	231T	8.52771
232N	11.8536	232T	8.26568
233N	12.6745	233T	9.95918
234N	12.3283	234T	9.51372
235N	12.1124	235T	10.6659
236N	13.0046	236T	10.1229
237N	10.8595	237T	6.70212
238N	12.5948	238T	4.51441
240N	13.2427	240T	7.95632
241N	9.70423	241T	6.28249
242N	11.126	242T	9.66151
243N	9.19129	243T	8.22187
244N	9.49357	244T	7.61643
245N	8.97487	245T	8.82331
246N	12.6492	246T	8.86559
247N	10.993	247T	8.49621
248N	11.5854	248T	9.86777
249N	12.142	249T	10.2462
250N	10.2638	250T	9.30807
251N	11.5589	251T	8.10237
252N	10.7337	252T	6.15509
253N	9.41957	253T	7.34288
254N	11.5324	254T	10.5705
255N	11.4635	255T	7.93277
256N	10.3374	256T	9.83809
257N	10.3847	257T	6.38066
258N	11.0272	258T	8.97668
259N	10.9235	259T	11.0077
260N	11.9413	260T	7.62247
261N	6.92468	261T	5.38487
262N	9.91467	262T	8.63523
263N	11.5034	263T	9.84515
264N	10.0263	264T	10.7947
265N	11.0813	265T	4.89661
266N	11.1042	266T	7.42285
267N	11.8468	267T	4.99944
268N	7.74866	268T	7.68224
269N	6.65169	269T	6.48661
270N	11.487	270T	10.5041
271N	10.9498	271T	5.58924
272N	13.0167	272T	11.1519
273N	12.1813	273T	6.16959
274N	11.473	274T	6.95516
275N	11.5701	275T	6.34939
276N	11.5824	276T	7.0541
277N	12.4624	277T	10.3909
278N	9.45741	278T	7.88286
279N	9.11957	279T	11.2137
280N	10.2427	280T	6.73221
281N	13.4519	281T	10.9982
282N	13.2073	282T	12.5722
283N	11.3185	283T	11.873
284N	12.4452	284T	11.663
285N	12.0579	285T	10.0728
286N	14.4124	286T	10.2612
287N	12.3016	287T	12.8726
288N	9.3502	288T	9.58079
289N	14.775	289T	12.2852
290N	13.7808	290T	12.512
291N	15.5903	291T	8.57132
292N	14.3135	292T	12.9255
293N	11.4099	293T	8.31538
294N	9.71667	294T	7.4802
295N	11.3062	295T	10.3185
296N	11.295	296T	7.97854
297N	7.8754	297T	5.49472
